# Supplementary material for: COVID-19-Associated Mucormycosis (CAM): An Updated Evidence Mapping
Source: Int J Environ Res Public Health. 2021 Sep 30;18(19):10340. doi: 10.3390/ijerph181910340 (PMC8508302; doi:10.3390/ijerph181910340)
Supplement: Supplementary file 1 [file ijerph-18-10340-s001.zip]

Archive with 1 entries (1 files):
- ijerph-1339035-supplementary.pdf
